# Supplementary material for: Integration of EGA secure data access into Galaxy
Source: F1000Res. 2016 Dec 12;5:ELIXIR-2841. [Version 1] doi: 10.12688/f1000research.10221.1 (PMC5302147; doi:10.12688/f1000research.10221.1)
Supplement: Supplementary file 1 [file f1000research-5-11010-s0000.tgz]

Archive with 1 entries (1 files):
- 5bd3a2ed-6b9c-468a-946c-578a836d04db.pdf
